# Supplementary material for: Cumin Prevents 17β-Estradiol-Associated Breast Cancer in ACI Rats
Source: Int J Mol Sci. 2021 Jun 8;22(12):6194. doi: 10.3390/ijms22126194 (PMC8228322; doi:10.3390/ijms22126194)
Supplement: Supplementary file 1 [file ijms-22-06194-s001.zip]

Archive with 1 entries (1 files):
- ijms-1225082-supplementary.pdf
